# Supplementary material for: Prognostic psychosocial factors for disabling low back pain in Japanese hospital workers
Source: PLoS One. 2017 May 22;12(5):e0177908. doi: 10.1371/journal.pone.0177908 (PMC5439694; doi:10.1371/journal.pone.0177908)
Supplement: S1 File — Dataset of this study. (XLSX) [file pone.0177908.s001.xlsx]

## Sheet: PLOSONE2
ID	Age	Sex	FABQ_category	BMI	LBP	Job satisfaction	Job demand	Interpersonal stress at work	Job control	Support from supervisors	Support from coworkers	Support from family and friends	K6 score	SSS-8 score	Workaholism score	Occupation	線形[0] 2	確率[0] 2	PS	最尤 LBP2 2
1001	46	2	0		0	1	0	0	1	0	0	1	1	0	1	0
1002	41	1	0	18.9388	1	1	0	0	1	1	1	1	1	0	1	1	0.689302	0.665812	0.334188	0
1003	61	1	0	21.2183	0	1	1	0	1	0	0	1	1	0	3	0	0.660538	0.659381	0.340619	0
1004	22	2	0	16.8475	0	1	1	0	0	1	1	1	2	0	2	0	3.25379	0.962809	0.0371909	0
1005	24	2	0	20.0777	0	0	1	0	0	1	0	1	1	1	2	0	3.19118	0.960501	0.0394989	0
1006	29	2	0	20.1733	0	1	1	0	0	1	0	1	1	0	2	0	2.97364	0.951369	0.048631	0
1007	22	2	0	18.5529	0	1	1	0	0	0	1	1	3	1	3	0	3.26683	0.963273	0.0367268	0
1008	23	2	0	20.0773	0	1	1	0	0	0	0	1	1	0	2	0	3.23483	0.962124	0.0378757	0
1009	53	1	0	25.1486	0	0	0	0	0	0	0	1	1	0	3	0	1.03982	0.738816	0.261184	0
1010	22	2	0	22.0604	0	1	1	0	0	1	0	1	2	0	2	0	3.29365	0.96421	0.0357897	0
1011	31	1	0	22.4913	0	0	1	1	0	0	0	0	2	0	1	0	1.9799	0.878671	0.121329	0
1012	55	2	0	23.9188	0	1	1	0	1	1	0	1	1	0	3	1	1.04037	0.738922	0.261078	0
1013	31	2	1	21.6441	0	1	0	0	0	1	0	1	1	0	1	1	2.07068	0.888021	0.111979	0
1014	50	2	0	26.1427	0	1	0	0	0	1	1	1	1	0	3	1	1.27565	0.781708	0.218292	0
1015	33	2	0	23.533	0	1	0	0	1	1	1	1	1	0	2	1	1.99782	0.880568	0.119432	0
1016	50	2	0	22.6562	1	0	0	0	0	0	0	0	2	1	2	0	2.07588	0.888537	0.111463	0
1017	57	1	0	24.6097	0	1	1	0	1	1	0	1	1	0	2	0	0.861087	0.702888	0.297112	0
1018	55	1	0	19.1327	1	1	1	1	0	0	0	0	2	1	3	0	0.906517	0.712287	0.287713	0
1019	56	1	0	21.5451	1	1	0	0	1	1	0	1	1	0	2	0	0.881308	0.707093	0.292907	0
1020	50	1	0	23.1274	1	1	0	0	0	0	0	0	3	0	1	0	1.15533	0.760484	0.239516	0
1021	37	2	0	19.7239	0	0	1	0	0	0	0	1	2	1	3	0	2.62097	0.932199	0.067801	0
1022	40	2	0		0		1		0	1	0	1	1	0	2	0
1023	35	1	0	28.3447	0	0	0	0	1	0	0	0	1	0	3	0	1.85004	0.864132	0.135868	0
1024	46	2	0		1		1		0	1	0	1	1	0	2	0
1025	39	2	1	19.5965	0	0	1	0	0	1	0	0	2	0	3	0	2.53269	0.926402	0.0735983	0
1026	29	2	0	16.4062	0	1	0	0	0	1	1	1	3	0	2	0	2.94484	0.950019	0.0499811	0
1027	49	2	0	18.2222	0	1	1	1	0	1	0	0	2	1	3	0	2.08563	0.889499	0.110501	0
1028	29	1	1	22.3863	0	1	0	0	1	0	0	1	1	0	1	0	2.06641	0.887595	0.112405	0
1029	43	2	0		0	0	1	1	0	0	0	0	3	1	3	0
1030	41	1	0	27.102	0	1	0	0	0	0	0	1	1	0	2	0	1.57861	0.829008	0.170992	0
1031	48	2	0	20.7756	0	0	0	0	1	0	1	1	3	0	1	0	2.14881	0.895558	0.104442	0
1032	35	1	1	17.6683	0	0	1	1	0	0	0	1	1	0	2	0	1.76841	0.85426	0.14574	0
1033	28	2	1	22.1003	0	1	0	0	1	1	0	1	2	0	2	0	3.03203	0.954	0.0459997	0
1034	48	1	1	37.6378	0	1	0	0	0	0	0	0	3	1	2	0	1.35359	0.794716	0.205284	0
1036	49	2	0	26.0262	0	1	0	0	0	0	0	1	1	1	2	0	2.1453	0.895229	0.104771	0
1037	50	2	0	20.202	0	1	1	0	0	0	0	0	2	1	3	0	2.05712	0.886665	0.113335	0
1038	57	2	0	24.0346	0	1	1	0	1	0	0	1	1	0	3	0	1.78084	0.855801	0.144199	0
1039	58	1	0	21.5139	1	0	1	1	0	0	0	1	1	0	3	0	0.793761	0.688638	0.311362	0
1040	55	2	0	24.2188	1	1	1	1	0	1	0	1	1	1	3	0	1.86956	0.866407	0.133593	0
1041	33	1	0	27.4691	0		1	0	0	0	0	0	1	0	3	0	1.93066	0.873322	0.126678	0
2001	31	2	0	24.1288	0	1	0	0	0	1	0	1	2	1	1	1	2.08968	0.889896	0.110104	0
2002	29	2	0	17.4449	0	1	0	0	0	0	1	1	1	0	1	1	2.12589	0.893394	0.106606	0
2003	28	2	0	20.6905	0	1	0	1	0	1	0	1	3	1	3	1	2.19436	0.899742	0.100258	0
2004	25	2	0	20.5049	0	1	0	0	0	1	1	1	1	0	1	1	2.3239	0.910837	0.0891628	0
2005	65	2	0	20.0288	0	1	0	0	0	1	1	1	1	0	1	1	0.574085	0.639705	0.360295	0
2006	42	2	0	23.5551	0	0	0	0	1	0	1	1	1	0	1	1	1.6051	0.83273	0.16727	0
2007	53	2	0	22.0604	0	1	0	0	0	0	0	0	1	0	1	0	1.94036	0.874392	0.125608	0
2008	47	2	0	23.4224	0	1	0	0	0	1	0	1	1	0	2	0	2.2127	0.901385	0.0986154	0
2009	55	1	0	26.5759	0	1	0	0	1	1	0	0	3	1	2	0	0.963429	0.723808	0.276192	0
2010	43	1	0	22.4323	0	1	0	0	1	0	1	1	2	0	1	0	1.4556	0.810859	0.189141	0
2011	38	2	0	32.4662	0	1	0	0	0	1	0	1	2	1	2	0	2.67474	0.93552	0.0644802	0
2012	50	1	1	28.9811	0	1	0	0	0	0	0	1	1	0	3	0	1.20009	0.768541	0.231459	0
2013	38	1	0	19.7055	0	0	1	0	1	0	0	1	1	0	2	0	1.65302	0.839299	0.160701	0
2014	48	2	0	18.7305	0	1	0	0	1	1	0	1	1	0	2	0	2.13318	0.894086	0.105914	0
2015	57	2	0	18.2615	0	1	0	1	1	0	0	0	3	1	3	1	0.909807	0.712961	0.287039	0
2016	45	2	0	20.061	1	1	1	0	0		0	1	1	0	1	1	1.44742	0.809601	0.190399	0
2017	29	2	0	28.764	0	1	1	0	0	0	0	1	3	0	3	0	3.03933	0.954319	0.0456806	0
2018	36	2	0		0	0	0	1	0	0	0	1	2	0		1
2019	30	2	0	18.9745	0	0	0	1	0	0	0	0	3	0	2	1	2.09393	0.890311	0.109689	0
2020	51	2	0	19.91	1	1	0	0	1	0	0	1	1	0	1	1	1.18434	0.765727	0.234273	0
2021	34	2	0	17.5278	0	1	1	0	0	1	0	1	3	1	3	0	2.73514	0.939069	0.0609314	0
2022	36	2	0	20.1746	1	1	1	1	0	0	1	1	1	1	2	1	1.84118	0.863088	0.136912	0
2023	33	2	0	20.1348	0	1	1	0	0	0	0	1	1	0	3	1	1.97183	0.877808	0.122192	0
2024	46	2	0	20.202	0	1	0	0	0	0	0	0	1	0	2	1	1.40484	0.802951	0.197049	0
2025	43	2	1	20.7008	0	1	0	0	1	0	0	1	1	0	1	1	1.53962	0.823409	0.176591	0
2026	41	2	0	20.6131	0	0	0	1	0	0	0	0	1	0	1	1	1.62626	0.835656	0.164344	0
2027	37	2	0	17.9982	0	0	0	0	0	0	0	0	2	0	1	1	1.78088	0.855806	0.144194	0
2028	28	2	0	20.0288	0	1	0	0	0	0	0	1	1	0	1	0	3.01619	0.9533	0.0466998	0
2029	32	1	0	20.3383	0	1	0	0	0	0	0	1	1	0	1	0	1.91979	0.872115	0.127885	0
2030	26	1	0	26.493	0		0	0	1	1	1	1	1	1	1	0	2.22877	0.902804	0.0971963	0
2031	30	1	0	25.5102	0	0	0	0	0	0	0	1	2	0	1	0	2.04664	0.885608	0.114392	0
2032	30	1	0	21.8776	0	1	0	0	0	0	0	1	2	0	1	0	2.01886	0.882764	0.117236	0
2033	48	2	0	19.5556	0	1	1	0	0	1	1	1	1	0	1	0	2.13948	0.894682	0.105318	0
2034	39	1	1	22.2041	1	1	1	0	0	0	1	1	2	1	2	0	1.62847	0.83596	0.16404	0
2035	22	1	0	20.0692	0		0	0	0	0	0	0	3	0	3	1	1.52738	0.821622	0.178378	0
2036	53	1	0	21.2953	1	0	0	0	0	0	0	0	3	1	3	1	0.183468	0.545739	0.454261	0
2037	39	1	0	22.7903	0	1	0	0	1	1	0	0	1	0	2	0	1.63295	0.836574	0.163426	0
2038	46	1	0	32.6608	0	0	1	1	0	0	0	0	3	0	2	1	0.575951	0.640135	0.359865	0
2039	42	2	0		0	1	0	0	1	0	0	1	2	0	1	1
2040	47	2	0	25.8166	1	1	1	1	0	0	0	0	2	1	3	1	1.40412	0.802837	0.197163	0
2041	31	1	1	23.03	1	1	0	0	0	0	0	1	1	0	1	1	1.15713	0.760811	0.239189	0
2042	40	2	0	21.5019	0	1	0	1	0			1	1		1	1	1.67671	0.842468	0.157532	0
2043	29	1	0	27.0416	0	0	0	1	0	0	0	0	3	0	2	1	1.27511	0.781616	0.218384	0
2044	31	1	0	31.7956	0	1	0	1	0	0	0	1	2	1	1	1	1.22415	0.772793	0.227207	0
2045	67	2	1	26.0375	0	1	1	0	0	0	0	0	2	0	2	1	0.532719	0.630117	0.369883	0
2046	37	1	0	21.5139	1	1	0	0	1				1	0	1	1	0.883609	0.70757	0.29243	0
2047	28	2	0		1	1	0	0	0	0	0	1	2	1	2	1
2048	44	2	1	22.3757	0	1	0	1	0	1	0	0	2	1	2	1	1.50877	0.818879	0.181121	0
2049	24	1	0	20.202	0	1	0	0	0	0	0	1	1	0	2	1	1.44109	0.808623	0.191377	0
2050	47	2	0		0	1	0	0	0	0	0	1	3	1	2	1
2051	34	2	0		0	1	1	1	1	1	0	1	1	0	2	0
2052	27	2	0	23.3067	0	1	0	1	0	1	0	1	2	0	3	1	2.25801	0.90534	0.0946604	0
2053	70	2	0	23.74	0	1	0	1	1	1	1	1	3	0	3	1	0.384189	0.594883	0.405117	0
2054	49	2	0		0	1	0	0	0	0	0	1	1	0	2	1
2055	41	2	0	18.0597	0	1	0	0	0	1	1	1	1	0	1	0	2.43363	0.919356	0.0806442	0
2056	31	2	1	18.662	0	1	0	1	0	0	0	1	1	0	2	1	2.04788	0.885734	0.114266	0
2057	50	2	1	25.8478	0	0	1	1	1	0	0	0	2	0	2	1	1.27339	0.781323	0.218677	0
2059	41	1	0	22.0932	0	0	1	0	0	0	0	0	1	0	2	0	1.54031	0.82351	0.17649	0
2061	31	2	0	22.6003	1	1	0	1	1	1	0	1	1	0	1	1	2.078	0.888746	0.111254	0
2062	23	2	0	28.1337	0	1	1	0	1	1	1	1	3	0	3	1	2.46954	0.921979	0.0780214	0
2063	40	2	0	19.7777	1	1	0	0	1	1	0	1	1	1	2	0	2.49042	0.923467	0.0765327	0
2064	31	1	0	24.0569	0	1	0	0	1	1	0	1	1	0	2	1	1.16498	0.762236	0.237764	0
2065	25	2	0	20.5761	0	1	0	0	1	1	1	1	1	0	1	1	2.32444	0.910881	0.0891186	0
3001	34	1	1	24.7252	1	1	1	0	0	1	0	1	3	1	3	0	1.86602	0.865997	0.134003	0
3002	52	2	1	25.2363	0	1	1	0	0	1	1	0	2	0	3	1	1.18141	0.765201	0.234799	0
3003	49	2	0	21.5645	0	1	0	0	1	1	1	1	1	0	1	0	2.11119	0.891986	0.108014	0
3004	56	2	0	21.7784	0	1	0	0	1	1	1	0	2	1	1	1	0.980352	0.727178	0.272822	0
3005	36	2	0	22.0317	0	1	0	0	0	0	0	1	1	0	1	0	2.68227	0.935972	0.0640277	0
3006	58	1		29.7339	1	1	0	0	0				1		1	1	0.0297191	0.507429	0.492571	0
3007	48	2	0	23.7118	0	0	1	0	0	1	1	1	3	1	3	1	1.34437	0.793208	0.206792	0
3008	45	2	0	22.4323	0	1	0	0	0	0	0	1	3	1	1	1	1.46555	0.81238	0.18762	0
3009	44	1	0	27.4972	0	0	0	0	0	1	0	0	2	1	3	1	0.623778	0.651077	0.348923	0
3010	50	2	0	20.8325	0	1	0	0	1	1	1	1	2	1	3	0	2.06194	0.887148	0.112852	0
3011	57	2	0	25.8478	0	1	0	0	0	0	0	1	1	0	1	1	0.967812	0.724683	0.275317	0
3012	30	1	0	23.5294	1	1	0	0	1	0	0	0	3	1	3	1	1.2046	0.769342	0.230658	0
3013	36	1	0	19.1327	0	0	1	1	0	0	0	1	3	1	3	1	0.909057	0.712807	0.287193	0
3014	28	2	0	18.8026	0	1	0	0	0	1	1	1	1	0	2	1	2.17992	0.898432	0.101568	0
3015	42	2	1	38.4554	1	1	1	0	0	1	0	0	2	1	2	1	1.71903	0.848004	0.151996	0
3016	52	2	0	21.6413	0	1	0	0	1	1	1	1	1	0	1	1	1.15392	0.760226	0.239774	0
3017	33	1	0	20.7612	0	1	0	0	0	1	0	1	1	0	1	1	1.05247	0.741249	0.258751	0
3018	34	1	0	21.5645	0	1	0	0	1	1	0	1	1	0	2	1	1.01496	0.73399	0.26601	0
3019	50	2	1	21.9671	0	1	1	0	0	0	0	1	1	1	3	1	1.24372	0.776211	0.223789	0
3020	30	2	0	35.8564	1		0	0	0	0	0	1	2	1	2	1	2.22301	0.902297	0.0977033	0
3021	34	2	0	22.1893	0	1	0	0	1	1	1	1	1	0	2	1	1.94389	0.874779	0.125221	0
3022	30	1	0	25.6627	0	0	0	0	0	0	0	0	3	1	2	1	1.22091	0.772224	0.227776	0
3023	32	2	0	45.6747	0	1	0	0	0	0	0	0	3	0	3	1	2.21077	0.901213	0.0987874	0
3024	50	2	1	20.2395	1	1	0	0	0	1	0	1	1	1	3	1	1.23051	0.773908	0.226092	0
3025	48	2	1	27.5873	0	1	0	0	0	1	0	0	3	1	3	1	1.374	0.798026	0.201974	0
3026	39	2	1	25.4375	0	1	0	0	1	1	1	1	1	0	1	1	1.75045	0.85201	0.14799	0
3027	36	1	0	22.3214	0		0	0	0	0	0	1	1	0	1	1	0.933438	0.717772	0.282228	0
3028	44	2	0	18.0802	0	0	0	0	0	1	1	1	1	0	2	1	1.47593	0.813957	0.186043	0
3029	31	2	0	20.9042	1	1	0	1	1	1	1	1	3	1	3	1	2.06503	0.887457	0.112543	0
3030	27	1	0	18.7305	0	1	1	0	1	0	0	0	1	0	2	0	2.12576	0.893382	0.106618	0
3031	42	2	0	36.0519	0	1	0	0	1	1	1	1	2	0	2	1	1.70065	0.84562	0.15438	0
3032	66	2	0	21.3599	0	1	0	0	1	1	1	1	1	0	1	1	0.540608	0.631954	0.368046	0
4001	21	2	0	25.5593	0	0	1	0	0	0	0	1	3	1	3	1	2.53716	0.926706	0.0732935	0
4002	52	2	0	21.3593	0	1	0	0	0	0	0	0	1	0	1	1	1.15176	0.759833	0.240167	0
4003	70	2	0	22.3478	1	1				0	1	1	1	1	1	1	0.373544	0.592315	0.407685	0
4004	40	2	1	20.2848	1	0	1	0	0	0	0	0	2	1	2	1	1.6674	0.841229	0.158771	0
4005	50	1	1	23.6203	1	0	1	0	0	0	0	1	3	1	3	1	0.332208	0.582297	0.417703	0
4006	19	1	0	23.3887	0	1	0	0	0	1	0	1	1	0	1	1	1.68372	0.843397	0.156603	0
4007	65	2	0	22	0	1	0	0	0	0	1	1	1	0	1	1	0.589157	0.643172	0.356828	0
4008	58	1	0	22.3214	0	0	1	0	1	0	0	1	3	1	2	1	-0.0269578	0.493261	0.506739	1
4009	46	2	0	19.4674	0	1	1	0	0	1	0	1	1	0	3	1	1.39923	0.802061	0.197939	0
4010	40	2	0	19.5717	0	1	0	0	0	1	0	0	3	0	3	1	1.66195	0.840499	0.159501	0
4011	50	2	0	19.313	1	1	0	0	0	1	0	1	1	1	3	1	1.22343	0.772666	0.227334	0
4012	43	2	0	19.6283	0	0	0	0	0	1	0	1	3	1	3	1	1.53142	0.822214	0.177786	0
4013	31	2	0	19.1467	1	0	1	1	0	0	1	1	1	0	2	1	2.05159	0.886108	0.113892	0
4014	36	1	0	24.2215	0	0	0	1	0	0	0	1	1	0	3	1	0.947966	0.720706	0.279294	0
4015	52	1	0	23.8751	0	0	1	1	0	0	0	0	2	1	2	1	0.246848	0.561401	0.438599	0
4016	24	2	1	23.1473	0	0	1	0	0	0	1	1	3	1	3	1	2.38776	0.915889	0.084111	0
4017	52	2	0	18.132	1	0	1	1	0	0	0	1	2	0	3	1	1.12709	0.755301	0.244699	0
4018	30	2	0	20.9321	0	1	0	0	1	1	0	0	2	0	3	0	2.93579	0.949587	0.0504125	0
4019	33	2	0	18.8189	0	1	1	0	0	0	0	0	3	0	2	0	2.78867	0.94206	0.0579397	0
4020	30	1	0	22.3954	0	0	1	1	0	0	1	1	3	0	3	1	1.19593	0.7678	0.2322	0
4021	35	2	0	17.9418	0	0	0	0	0	0	0	1	2	0	1	0	2.69465	0.93671	0.0632897	0
4022	44	2	0	24.5578	0	1	0	0	0	0	0	1	1	0	1	1	1.52546	0.82134	0.17866	0
4023	58	2	0	26.0262	1	0	0	1	0	0	0	0	2	1	3	1	0.925522	0.716166	0.283834	0
4024	44	2	1	21.9076	0	1	0	0	1	1	1	0	2	0	1	1	1.50519	0.818348	0.181652	0
4025	62	1	0	22.5827	0	1	1	0	0	0	0	0	2	1	3	0	0.627316	0.651881	0.348119	0
4026	31	2	0		0	1	0	0	0	0	0	0	1	0	2	1
4027	66	2	0	22.6667	0	1	0	0	0	0	0	1	1	0	1	1	0.5506	0.634275	0.365725	0
4028	46	1	0	20.9877	0	1	1	0	1	0	0	1	1	0	2	0	1.31359	0.788113	0.211887	0
4029	50	2	0	20.4444	0	1	0	0	0	1	1	1	1	0	2	1	1.23208	0.774182	0.225818	0
4030	30	2	0	21.7778	0	1	0	0	0	0	0	1	2	0	1	1	2.11536	0.892387	0.107613	0
4031	47	2	0	21.3382	0	1	0	0	1	1	1	1	2	1	3	0	2.19677	0.899959	0.100041	0
4032	49	1	1	24.3046	1	0	1	1	0	0	0	1	1	0	3	1	0.381095	0.594137	0.405863	0
4033	51	2	0	22.0386	0	0	1	0	0	0	0	1	1	0	1	1	1.20061	0.768634	0.231366	0
4034	35	2	1	25.8478	1	0	1	0	0	0	0	0	3	1	2	1	1.92821	0.873051	0.126949	0
4035	35	2	1	18.7305	0	0		0	0	0	0	1	3	1	2	0	2.70068	0.937067	0.0629331	0
4036	45	1	0	20.0692	0	0	0	0	0	0	0	1	3	1	3	1	0.523328	0.627926	0.372074	0
4037	30	1	0	22.7583	0	0	1	0	0	1	0	1	1	0	3	1	1.19871	0.768294	0.231706	0
4038	52	2	0	26.0543	0	1	0	0	0	1	0	1	1	0	2	0	2.01456	0.882317	0.117683	0
4039	43	2	0	24.3418	0	1	1	0	0	0	0	1	2	1	2	1	1.56746	0.827421	0.172579	0
4040	24	2	0	21.6441	0	1	0	0	0	1	0	1	2	1	1	1	2.37626	0.914999	0.0850006	0
4041	27	2	0	19.91	0	1	0	0	1	1	0	1	1	0	2	1	2.23204	0.90309	0.0969098	0
4042	26	1		21.1073	0	1	0	0	0				1		2	1	1.3607	0.795873	0.204127	0
4043	26	1	1	31.8878	0	1	1	0	0	0	1	0	3	1	2	1	1.44313	0.808939	0.191061	0
4044	21	2	0	22.1003	0	1	0	0	1	0	0	0	1	0	1	1	2.51072	0.92489	0.0751104	0
4045	37	1	0	19.9219	1	1	0	0	1	1	0	1	2	1	1	1	0.871437	0.705045	0.294955	0
4046	18	2	0	19.7239	0	1	0	0	0	1	0	0	2	0	3	1	2.62351	0.932359	0.0676407	0
4047	20	2	0	19.8413	0	1	0	0	0	0	1	1	3	0	2	1	2.5371	0.926702	0.0732981	0
4048	30	2	0	18.5529	0	1	0	0	1	1	1	1	1	0	1	1	2.0907	0.889996	0.110004	0
4049	33	2	0	19.025	0	1	1	1	0	1	1	0	3	1	2	1	1.96335	0.876895	0.123105	0
4051	18	2	0	21.7193	0	1	1	0	0	0	0	1	2	1	2	1	2.63877	0.933315	0.0666848	0
4052	54	2	0	24.0238	0	1	1	0	1	1	0	1	2	0	3	0	1.91172	0.871213	0.128787	0
4053	41	2	0	17.5146	0	0	1	0	0	0	0	1	1	0	3	1	1.60257	0.832377	0.167623	0
4054	37	2	0	20.8117	0	1	0	0	0	1	0	0	1	0	2	1	1.80239	0.85844	0.14156	0
4055	20	2	0	19.5557	0	1	1	0	0	0	0	0	3	1	1	1	2.53491	0.926553	0.0734465	0
4056	20	2	0	20.83	0	1	1	0	0	0	1	1	2	1	3	1	2.54466	0.927214	0.0727862	0
4057	22	2	0	18.591	0	1	0	0	0	0	1	1	2	1	1	1	2.44023	0.919844	0.080156	0
4058	20	2	0	23.5556	0	1	0	0	0	0	0	1	2	1	3	1	2.5655	0.928608	0.0713922	0
4059	45	2	0	19.7239	0	0	1	0	0	0	0	0	1	1	3	1	1.44484	0.809203	0.190797	0
4060	28	2	0	20.83	0	1	0	0	0	1	0	1	2	1	2	1	2.19542	0.899838	0.100162	0
4061	34	1	0	20.3383	0	1	0	0	0	0	0	1	1	0	1	1	1.00558	0.732155	0.267845	0
4062	18	2	0	22.8928	0	1	1	0	0	1	0	0	3	0	2	1	2.64774	0.933871	0.0661285	0
4063	67	2	0	22.0317	0		0	0	1	1	0		1	0	1	1	0.502091	0.622951	0.377049	0
4064	46	1	0	25.1808	0	1	0	0	0	0	0	0	1	1	2	0	1.34565	0.793418	0.206582	0
4065	42	2	0	19.1953	0	1	1	0	0	1	0	1	1	0	3	0	2.39866	0.916725	0.0832753	0
4066	38	2	0	25.0762	0	0	1	1	0	0	0	1	3	1	3	1	1.79135	0.857092	0.142908	0
4067	23	2	0	22.719	0	0	0	1	0	0	0	0	3	1	3	0	3.25503	0.962853	0.0371465	0
4068	64	2	0	26.6389	0	1	0	0	0	1	1	1	1	0	1	1	0.668281	0.661118	0.338882	0
4069	20	2	0	18.7962	0	1	1	0	0	0	0	1	2	0	2	0	3.356	0.966301	0.0336992	0
